# Supplementary material for: Determinants of Glucose Tolerance in a Population Without Overt Diabetes: The Role of β-Cell Glucose Sensitivity, Insulin Sensitivity, and Insulin Clearance
Source: Metabolites. 2026 Mar 26;16(4):218. doi: 10.3390/metabo16040218 (PMC13117718; doi:10.3390/metabo16040218)
Supplement: Supplementary file 1 [file metabolites-16-00218-s001.zip]

Archive with 1 entries (1 files):
- metabolites-4201392-supplementary.pdf
